# Supplementary material for: A Combined Experimental and Computational Study of Halogen and Hydrogen Bonding in Molecular Salts of 5-Bromocytosine
Source: Molecules. 2021 May 23;26(11):3111. doi: 10.3390/molecules26113111 (PMC8196974; doi:10.3390/molecules26113111)
Supplement: Supplementary file 1 [file molecules-26-03111-s001.zip]

Archive with 1 entries (1 files):
- molecules-1190685-supplementary.pdf
